# Supplementary material for: Salivary Biomarkers and Oral Health in Liver Transplant Recipients, with an Emphasis on Diabetes
Source: Diagnostics (Basel). 2021 Apr 7;11(4):662. doi: 10.3390/diagnostics11040662 (PMC8067605; doi:10.3390/diagnostics11040662)
Supplement: Supplementary file 1 [file diagnostics-11-00662-s001.zip]

Archive with 8 entries (7 files):
- Supplemetary material_LT_Diagnostics_final/
- __MACOSX/._Supplemetary material_LT_Diagnostics_final
- Supplemetary material_LT_Diagnostics_final/Supplementary table S1_Diagnostics_LT.docx
- __MACOSX/Supplemetary material_LT_Diagnostics_final/._Supplementary table S1_Diagnostics_LT.docx
- Supplemetary material_LT_Diagnostics_final/Supplementary table S3_Diagnostics_LT.docx
- __MACOSX/Supplemetary material_LT_Diagnostics_final/._Supplementary table S3_Diagnostics_LT.docx
- Supplemetary material_LT_Diagnostics_final/Supplementary Table S2_Diagnostics_LT.docx
- __MACOSX/Supplemetary material_LT_Diagnostics_final/._Supplementary Table S2_Diagnostics_LT.docx
